# Supplementary material for: Construction of a Novel Oxidative Stress Response-Related Gene Signature for Predicting the Prognosis and Therapeutic Responses in Hepatocellular Carcinoma
Source: Dis Markers. 2022 Sep 12;2022:6201987. doi: 10.1155/2022/6201987 (PMC9484914; doi:10.1155/2022/6201987)
Supplement: Supplementary Materials — The supplementary material document contains all supplementary figures and tables cited in the main text. [file 6201987.f1.zip]

Archive with 2 entries (2 files):
- Supplemental figures.pdf
- Supplemental tables.docx
